# Supplementary material for: Rational Design 2-Hydroxypropylphosphonium Salts as Cancer Cell Mitochondria-Targeted Vectors: Synthesis, Structure, and Biological Properties
Source: Molecules. 2021 Oct 20;26(21):6350. doi: 10.3390/molecules26216350 (PMC8588467; doi:10.3390/molecules26216350)
Supplement: Supplementary file 1 [file molecules-26-06350-s001.zip]

Archive with 6 entries (5 files):
- molecules-1415322-supplementary/Supporting Information-highlighted.z01
- molecules-1415322-supplementary/Supporting Information-highlighted.z02
- molecules-1415322-supplementary/Supporting Information-highlighted.z03
- molecules-1415322-supplementary/Supporting Information-highlighted.z04
- molecules-1415322-supplementary/Supporting Information-highlighted/
- molecules-1415322-supplementary/Supporting Information-highlighted/Supporting Information-highlighted.pdf
